# Supplementary material for: Structural and Thermal Investigations of Co(II) and Ni(II) Coordination Polymers Based on biphenyl-4,4′-dioxydiacetate Linker
Source: Materials (Basel). 2021 Jun 25;14(13):3545. doi: 10.3390/ma14133545 (PMC8269505; doi:10.3390/ma14133545)
Supplement: Supplementary file 1 [file materials-14-03545-s001.zip]

Archive with 1 entries (1 files):
- materials-1246997-supplementary.pdf
